# Supplementary material for: Topology and Excited State Multiplicity as Controlling Factors in the Carbazole-Photosensitized CPD Formation and Repair
Source: J Org Chem. 2022 Aug 18;87(17):11433–42. doi: 10.1021/acs.joc.2c00942 (PMC9447287; doi:10.1021/acs.joc.2c00942)
Supplement: Supplementary file 3 — jo2c00942_si_003.zip [file jo2c00942_si_003.zip]

Archive with 4 entries (4 files):
- geometries/mol2_opti.xyz
- geometries/mol6_opti.xyz
- geometries/mol7_opti.xyz
- geometries/mol8_opti.xyz
