# Supplementary material for: Topology and Excited State Multiplicity as Controlling Factors in the Carbazole-Photosensitized CPD Formation and Repair
Source: J Org Chem. 2022 Aug 18;87(17):11433–42. doi: 10.1021/acs.joc.2c00942 (PMC9447287; doi:10.1021/acs.joc.2c00942)
Supplement: Supplementary file 3 — jo2c00942_si_003.zip [file jo2c00942_si_003.zip › geometries/mol2_opti.xyz]

130
title
C3       0.534722622   -0.274323155   -0.004616493
C3       1.710041724    0.462672804    0.712776403
C3      -0.782106698    0.565879994   -0.176642117
C3       0.327123464   -1.696946122    0.593106249
C3       2.054335190    1.928631638    0.257206027
C3       3.018844695   -0.350067105    0.654752580
C3      -2.014323550    0.072423372    0.679152089
C3      -0.513775188    2.098552220   -0.189922443
C3      -0.993553261   -2.352644247    0.207846725
C3       3.449838117    1.768977374   -0.456499870
C3       0.901164630    2.546497413   -0.620266031
C3       2.215651875    2.821194026    1.530659800
C3       4.125563844    0.626532546    0.326446073
C3      -2.260697817   -1.468559744    0.389567899
C3      -3.333240519    0.888032507    0.412800404
C3      -1.731532787    0.308036181    2.199461016
C3       4.425876259    2.980545738   -0.671421496
C3      -3.206465395   -1.790888602   -0.802936749
C3      -4.148476436    0.508551797   -0.833616935
C3       5.748419031    2.523375159   -1.322523743
C3      -4.503960182   -0.984410725   -0.798290134
O       -5.272576039   -1.329343272   -1.973340655
H       -2.797017325   -1.873412268    1.259870350
C6      -5.116668480   -5.104355496   -5.516345302
C6      -5.953728558   -5.564104328   -4.495261376
N5      -4.932367645   -3.680467975   -5.751788525
O2      -4.460712466   -5.995548317   -6.326852499
C6      -6.617261782   -4.640770356   -3.686402976
C3      -6.194173943   -7.050739642   -4.241356936
C6      -5.624708733   -2.706305148   -4.923790272
N5      -6.502514326   -3.193983409   -3.861063648
O2      -5.479885506   -1.369343911   -5.178422229
C8      -6.606320009   -1.566262215   -1.863068610
O2      -7.284153844   -0.872310476   -1.061347992
C3      -7.331478425   -2.224174558   -3.015060928
C3       3.842097156    4.170441130   -1.479283405
C3       4.687416734    5.468041261   -1.560069783
C8       5.368504656    5.705406011   -2.887555883
O        6.509478996    5.052012579   -3.192003071
O2       4.758691682    6.302530956   -3.809781123
C6      11.747261080    8.712935012    0.389026066
C6      12.462400333    7.849937863   -0.455331101
C6      11.772187992    6.819591925   -1.107132593
C6      10.399847373    6.655443833   -0.920584947
C6       9.679858866    7.511707402   -0.079389611
C6      10.365438852    8.545276775    0.575772589
C6      12.215102631    5.839250092   -1.982280555
C6      11.123677166    5.053894367   -2.351845982
N5       9.914454781    5.522774054   -1.692832743
C6      13.493273121    5.569309377   -2.490022472
C6      13.653436475    4.493725157   -3.377792186
C6      12.553127824    3.703249997   -3.748141365
C6      11.277274063    3.979204483   -3.235959053
C3       8.500498329    4.987811272   -1.824612757
C3       7.769066901    5.715631098   -2.956517328
C6       3.684587466    4.128367949   -7.251060560
C6       2.889796719    4.999515858   -6.504266006
N5       3.548661503    2.687754565   -7.113775693
O2       4.597167420    4.625711296   -8.149357054
C6       1.933499896    4.477251870   -5.631010535
C3       3.032898937    6.510739424   -6.664659696
C6       2.584600244    2.132529207   -6.176705158
N5       1.742247862    3.043486234   -5.401466139
O2       2.469950626    0.773166268   -6.061953429
C8       0.664319018    3.042450989   -3.041163088
O2       0.991806551    4.236364934   -2.821203505
C3       0.679440994    2.475221120   -4.444488975
O        1.095170000    2.242380000   -2.023600000
H        0.901468565   -0.439385950   -1.029443812
H        1.402879370    0.479260842    1.767218456
H       -1.101140033    0.366788006   -1.211106301
H        0.400362922   -1.701547770    1.685236932
H        1.131535982   -2.370411371    0.270843608
H        3.008907420   -1.088381720   -0.158314777
H        3.225724632   -0.893661988    1.585142724
H       -0.679570595    2.510269910    0.809379631
H       -1.243332153    2.600025794   -0.839408880
H       -1.105397760   -3.293576535    0.763463201
H       -0.845918383   -2.653396554   -0.838863723
H        3.270749797    1.352520672   -1.458347247
H        0.894956588    3.635991684   -0.481533015
H        2.982530959    2.441703794    2.214839996
H        1.284966474    2.872883262    2.107103924
H        2.490259854    3.851564078    1.282810998
H        4.902588259    0.104691304   -0.247011612
H        4.583173219    1.000992594    1.250929260
H       -3.152495314    1.968341119    0.393756572
H       -4.039834497    0.752689084    1.244701814
H       -0.779974817   -0.082421703    2.555438374
H       -2.498443582   -0.157778383    2.830008372
H       -1.730079163    1.370811270    2.466685714
H        4.693393866    3.366126452    0.321087412
H       -3.468196519   -2.857969834   -0.797592689
H       -2.695905251   -1.592205600   -1.755535180
H       -3.581938557    0.752428867   -1.741374185
H       -5.075550487    1.094875822   -0.860321152
H        6.442164796    3.354387410   -1.366013571
H        5.591039132    2.134417228   -2.338362067
H        6.296980492    1.788092032   -0.725627654
H       -5.037436041   -1.221612247    0.136233119
H       -4.326328185   -3.363486953   -6.500888974
H       -7.269198779   -5.012659408   -2.899299842
H       -5.662287024   -7.703547317   -4.942411998
H       -7.263892744   -7.272403579   -4.332617412
H       -5.862887198   -7.308726710   -3.229246860
H       -8.214311050   -2.732483442   -2.610881320
H       -7.704986751   -1.419202977   -3.658467621
H        2.914846210    4.468961146   -0.987815007
H        3.567216921    3.823604919   -2.483783561
H        5.437632985    5.495202212   -0.763119405
H        4.048360124    6.341939807   -1.380823171
H       12.266402465    9.517559309    0.901229436
H       13.529729944    7.984105015   -0.599478335
H        8.612161343    7.379727154    0.062260548
H        9.824164637    9.218309245    1.233847309
H       14.346187571    6.179666235   -2.208607888
H       14.636131920    4.269093391   -3.781372659
H       12.688494832    2.872546714   -4.434641703
H       10.425277214    3.372905573   -3.525584819
H        7.965927118    5.117669976   -0.877053223
H        8.555944632    3.917381270   -2.050940010
H        8.369795426    5.637099864   -3.871136022
H        7.680567380    6.784297716   -2.715074860
H        4.132569450    2.067975385   -7.664938550
H        1.287232063    5.175463613   -5.109010467
H        2.587997492    6.818904821   -7.617708523
H        4.092246709    6.794745960   -6.658022436
H        2.548167825    7.068155769   -5.854611105
H        0.695621524    1.381882396   -4.371241748
H       -0.289602537    2.738933791   -4.879070915
