# Supplementary material for: Topology and Excited State Multiplicity as Controlling Factors in the Carbazole-Photosensitized CPD Formation and Repair
Source: J Org Chem. 2022 Aug 18;87(17):11433–42. doi: 10.1021/acs.joc.2c00942 (PMC9447287; doi:10.1021/acs.joc.2c00942)
Supplement: Supplementary file 3 — jo2c00942_si_003.zip [file jo2c00942_si_003.zip › geometries/mol6_opti.xyz]

130
title
C3       0.431702238   -0.454409486    0.466224629
C3       1.755485776    0.336699030    0.731210824
C3      -0.864570622    0.391027595    0.216282437
C3       0.274677510   -1.598936598    1.508566298
C3       2.002338215    1.756634675    0.098751163
C3       2.996424401   -0.513202181    0.419030512
C3      -2.069086471    0.164060454    1.201762485
C3      -0.603764624    1.836464594   -0.300116714
C3      -1.092046285   -2.289356520    1.567021756
C3       3.426632738    1.638850421   -0.582336943
C3       0.813760857    2.177159531   -0.839122055
C3       2.053613573    2.807287482    1.259424283
C3       4.099841691    0.490802885    0.186587545
C3      -2.339029868   -1.389551475    1.329746134
C3      -3.390447888    0.871490669    0.727448014
C3      -1.744438616    0.796986440    2.586975121
C3       4.362080518    2.893124375   -0.758859172
C3      -3.149376979   -2.001846580    0.150436369
C3      -4.119489098    0.231376998   -0.469072192
C3       5.861799993    2.566774268   -0.974337644
C3      -4.435530034   -1.243550247   -0.173385119
H       -3.000008133   -1.525600528    2.198558929
C3       3.861067092    3.856894167   -1.869871997
C3       4.490203431    5.267115470   -1.906386035
C3       5.728406117    5.473985148   -2.800201367
O        5.319744252    5.737390069   -4.163165807
C8       6.112113223    6.554008920   -4.907256899
C3       6.128219654    6.421401082   -6.415323771
O2       6.338715396    7.699859165   -4.438973969
C6       6.566872664    2.478507461   -8.370090204
C6       6.591514506    2.537915434   -6.974016223
N5       6.339272528    3.673405010   -9.164598417
O2       6.758512658    1.284407131   -9.016497986
C6       6.413984909    3.765235769   -6.331473433
C3       6.786137151    1.290092010   -6.116168563
C6       6.136083617    4.953414719   -8.507186147
N5       6.184404869    5.021606325   -7.046329040
O2       5.942063428    6.076392429   -9.266936945
O       -5.055730897   -1.877254567   -1.312626642
C8      -6.390240496   -1.736996367   -1.528781804
N5      -8.367588004   -1.745526423   -3.099224139
O2      -7.141594202   -1.191160877   -0.678906642
C3      -6.941567977   -2.216480750   -2.849272139
C6      -8.766457658   -0.419745741   -3.548761037
C6     -10.102286798   -0.170508582   -3.235207591
C6     -10.607214676   -1.280080292   -2.575669189
C6      -9.590009805   -2.229510269   -2.472984123
C6     -11.870268059   -1.517192978   -2.016733030
C6     -12.093815391   -2.731547540   -1.349755400
C6     -11.068480148   -3.685389618   -1.240568243
C6      -9.805850714   -3.437813093   -1.799457629
C6      -7.983283159    0.556315039   -4.176098766
C6      -8.568541530    1.789348551   -4.500139747
C6      -9.916068330    2.037195313   -4.190529491
C6     -10.693911943    1.059937910   -3.552237215
C6       3.121203231    2.132961292   -7.685633713
C6       3.223897123    0.758448015   -7.473201664
N5       2.631685216    3.018781277   -6.643202098
O2       3.457692068    2.671563081   -8.899008047
C6       2.813754839    0.234668326   -6.248478262
C3       3.673024408   -0.192800968   -8.580496638
C6       2.189923542    2.481430005   -5.368408119
N5       2.259840901    1.032281601   -5.150150086
O2       1.677313082    3.353387805   -4.451638465
C8       0.662876509    0.929878632   -3.071717127
O2      -0.361200000    0.310450000   -2.696590000
C3       1.644250940    0.232925673   -3.987097452
O        1.045490077    1.947643761   -2.257037213
H        0.596442758   -0.981564167   -0.485747384
H        1.795605885    0.449776515    1.823983212
H       -1.310353428   -0.084359081   -0.656702124
H        0.488296136   -1.243611785    2.522378589
H        1.043130747   -2.364606060    1.336227444
H        2.867280198   -1.091571417   -0.505693298
H        3.261498478   -1.207541648    1.226491514
H       -0.786958103    2.517605391    0.537013179
H       -1.348113993    2.127793333   -1.054187749
H       -1.185901254   -2.793265797    2.538794168
H       -1.032729593   -3.117402404    0.846780480
H        3.301875109    1.234144008   -1.595262222
H        0.787380852    3.275815658   -0.873810251
H        2.889696417    2.617436814    1.942505023
H        1.145617484    2.784237095    1.873091848
H        2.164788709    3.834439043    0.891800081
H        4.917079233    0.019440484   -0.371627462
H        4.486386164    0.848357396    1.150944782
H       -3.222480881    1.930728860    0.501163333
H       -4.124678576    0.875034935    1.545377822
H       -0.783136319    0.491183991    2.999815044
H       -2.505375582    0.535055917    3.331897691
H       -1.715440003    1.891965067    2.545802608
H        4.367319037    3.441423149    0.191012340
H       -3.429812090   -3.036596614    0.390807972
H       -2.535307987   -2.047544910   -0.759310698
H       -3.516246326    0.318616727   -1.380535888
H       -5.057274130    0.770644380   -0.652256787
H        6.472035444    3.472195322   -0.898772728
H        6.021652227    2.078662439   -1.944539898
H        6.270303279    1.932247738   -0.181571730
H       -5.075647167   -1.314341395    0.720109966
H        2.793936612    4.019475153   -1.713801546
H        3.952397578    3.378654106   -2.852461810
H        4.739658944    5.560301307   -0.878062102
H        3.730103200    5.987766895   -2.236821574
H        6.404772694    4.613921446   -2.803257122
H        6.271919869    6.324014103   -2.358545841
H        6.993507089    6.985738432   -6.784081817
H        5.222108895    6.926697259   -6.768693743
H        6.300489419    3.613279746  -10.176320645
H        6.470415900    3.782953979   -5.247870677
H        7.049995660    0.400163691   -6.699151523
H        5.858195516    1.076269413   -5.574857934
H        7.591872997    1.455467815   -5.391780178
H       -6.911109844   -3.311359041   -2.848021069
H       -6.283327565   -1.869630044   -3.652273513
H      -12.658775806   -0.773554558   -2.083226696
H      -13.064228643   -2.931508776   -0.904966842
H      -11.250826467   -4.617112969   -0.713244984
H       -9.008928584   -4.168081154   -1.705879258
H       -6.939870158    0.368127883   -4.406965233
H       -7.975682248    2.557107721   -4.983789798
H      -10.355480401    2.999224623   -4.439334381
H      -11.729640754    1.263017578   -3.297166046
H        2.577105032    4.018422940   -6.812562659
H        2.862046292   -0.844214519   -6.121909849
H        4.258608287    0.312285415   -9.355965879
H        2.784498013   -0.632341635   -9.047536840
H        4.306822518   -0.988980410   -8.179523706
H        1.094139775   -0.611782654   -4.416613011
H        2.445127323   -0.189158800   -3.373891561
