# Supplementary material for: Topology and Excited State Multiplicity as Controlling Factors in the Carbazole-Photosensitized CPD Formation and Repair
Source: J Org Chem. 2022 Aug 18;87(17):11433–42. doi: 10.1021/acs.joc.2c00942 (PMC9447287; doi:10.1021/acs.joc.2c00942)
Supplement: Supplementary file 3 — jo2c00942_si_003.zip [file jo2c00942_si_003.zip › geometries/mol7_opti.xyz]

130
title
C3      -0.645115417   -1.405541553   -0.438128395
C3       0.178815298   -2.381475918   -1.324105333
C3      -1.149003652   -0.177922565   -1.267304798
C3      -1.800847689   -2.037756425    0.396720961
C3       1.325920353   -1.704167444   -2.146237890
C3       0.850312387   -3.594787043   -0.680051384
C3      -1.958243999    0.853326230   -0.381532362
C3      -0.084510441    0.379902013   -2.255822193
C3      -3.201821781   -1.423209095    0.181438835
O       -0.402565367   -1.288525430   -3.936249910
C3       2.028722382   -2.951463441   -2.776504110
C3       0.637980000   -0.678790000   -3.134420000
C3       2.355086435   -0.950533633   -1.238478202
C3       1.802747223   -4.105574571   -1.769108185
C3      -3.264151135    0.135810464    0.190086082
C3      -2.288635494    2.150381958   -1.198701295
C3      -1.080812152    1.346333840    0.816988977
C3       3.446689143   -2.885449658   -3.460361455
C3      -4.669102817    0.605310401   -0.337887429
C3      -3.581217200    2.853433301   -0.770203466
C3       3.708004628   -4.170802945   -4.276028371
C3      -4.771867286    1.943304674   -1.108716887
O       -4.792095615    1.633858864   -2.522217695
H       -3.312993820    0.368031437    1.268272703
C8      -4.575077599    3.354649886   -8.636808667
C3      -3.421118007    3.163181064   -7.650634252
N9      -5.784139567    2.947999556   -8.264140074
O2      -4.408838614    3.888648449   -9.761533765
C3      -3.806852651    2.619780303   -6.259149245
C8      -6.149713778    2.504399987   -7.065868847
N9      -5.309965863    2.494971265   -6.025103923
O2      -7.353192587    2.166139840   -6.938699443
C8      -5.289099735    2.474615766   -3.460023458
O2      -4.996333679    3.698105048   -3.455154501
C3      -5.731670397    1.791622647   -4.732693461
C8      -1.099970168    2.125900855   -8.041861794
C3      -2.603180603    1.843686747   -7.941353896
N9      -0.454523538    2.231983582   -6.889436867
O2      -0.531266894    2.409782085   -9.126283674
C3      -3.080086515    1.294650080   -6.569372931
C8      -0.878952303    1.758224695   -5.725044187
N9      -1.927705382    0.929526573   -5.610556630
O2      -0.338772468    2.289134441   -4.726293733
C8      -0.353606635   -1.178112629   -5.276021382
O2       0.225312811   -2.135768973   -5.851871034
C3      -1.501155385   -0.505039306   -6.008434329
C3       4.757579058   -2.478466116   -2.701365797
C3       5.233534260   -3.300723839   -1.485454608
C8       6.511060159   -2.836453489   -0.816618137
O        6.998103569   -1.578425068   -1.021933792
O2       6.959412552   -3.534282016    0.129087260
H       -1.883982413   -0.587202077   -1.981049601
H       -0.565521840   -2.818485154   -2.010288024
H        0.069260589   -1.055678137    0.309840703
C6      12.368794610   -3.420958022    3.260785444
C6      12.927243790   -2.241919373    2.742560821
C6      12.280512712   -1.608804618    1.672981302
C6      11.107144332   -2.134001530    1.129014284
C6      10.548058050   -3.310337304    1.642013228
C6      11.186969773   -3.950616797    2.714720126
C6      12.604493536   -0.459494433    0.972165555
C6      11.635481404   -0.257273221   -0.013464940
N5      10.633522327   -1.316228569    0.020054851
C6      13.682652992    0.422469296    1.124765776
C6      13.772600320    1.524224401    0.261635497
C6      12.800670847    1.733669973   -0.731297744
C6      11.725064381    0.842604190   -0.875489666
C3       9.452157268   -1.582208813   -0.907383944
C3       8.141884060   -1.104179202   -0.264156998
H       -3.826076753    0.489794942   -6.669996682
H       -3.327600410    3.152153504   -5.426549332
C3      -2.640817115    4.505153530   -7.583704076
C3      -3.034381758    0.985614951   -9.160834162
H       -1.578431367   -1.949735586    1.470972969
H       -1.877978539   -3.112604369    0.193044755
H        0.126359694   -4.363349845   -0.387007733
H        1.406337590   -3.288907413    0.213369397
H       -0.631677968    0.988139552   -2.948640759
H        0.613326584    1.065507735   -1.764504125
H       -3.904161222   -1.842916160    0.913340852
H       -3.536587614   -1.785503891   -0.797724769
H        1.351873109   -3.200466399   -3.611433579
H        1.408292699   -0.174950638   -3.737886550
H        2.962391835   -1.630562267   -0.643654471
H        1.920594434   -0.270987264   -0.504056803
H        2.995514948   -0.301492264   -1.843288599
H        1.346371353   -4.965436748   -2.279016863
H        2.712652359   -4.492432412   -1.307371734
H       -2.420583948    1.939823831   -2.270366755
H       -1.456736446    2.870522122   -1.182472807
H       -0.099375639    1.698394764    0.479486875
H       -0.906080000    0.568536664    1.566879863
H       -1.556916084    2.164255661    1.371575468
H        3.333772625   -2.093789194   -4.213309494
H       -5.348634138    0.674990446    0.522724154
H       -5.143909748   -0.160160342   -0.966346690
H       -3.673068976    3.811816130   -1.288256928
H       -3.567496742    3.068299432    0.306018553
H        3.834894572   -5.034133941   -3.613873659
H        4.606201745   -4.081693457   -4.897605303
H        2.877658705   -4.382841669   -4.959288036
H       -5.703485075    2.456876308   -0.830957895
H       -6.512966609    3.011625037   -8.972573938
H       -5.395539146    0.748084364   -4.746376287
H       -6.818860047    1.762759178   -4.603004556
H        0.466354753    2.671301574   -6.912223483
H       -1.249526667   -0.558908475   -7.076368453
H       -2.347955197   -1.184309214   -5.851753831
H        4.736414849   -1.427507900   -2.416153689
H        5.588265989   -2.501097746   -3.421605840
H        5.365409888   -4.347525934   -1.783413571
H        4.486894262   -3.271049959   -0.688967822
H       12.855023713   -3.929706013    4.086007616
H       13.841267132   -1.835559423    3.165724746
H        9.634598304   -3.719606744    1.220509473
H       10.764333073   -4.862027384    3.128781724
H       14.434559234    0.262273174    1.892056297
H       14.601042091    2.219731236    0.360656826
H       12.880604577    2.592236046   -1.392118504
H       10.973071650    1.005890345   -1.640403581
H        9.399686007   -2.660011694   -1.101793667
H        9.593435562   -1.080707194   -1.868945278
H        8.140994017   -0.009011304   -0.283493245
H        8.094516464   -1.387939778    0.797616273
H       -3.328578465    5.316987101   -7.319516995
H       -2.170760679    4.739100720   -8.547471530
H       -1.861551739    4.501170313   -6.812267742
H       -2.463308043    0.050578161   -9.208830288
H       -2.876093082    1.534770657  -10.096643099
H       -4.095406944    0.713266340   -9.121503338
