# Supplementary material for: Topology and Excited State Multiplicity as Controlling Factors in the Carbazole-Photosensitized CPD Formation and Repair
Source: J Org Chem. 2022 Aug 18;87(17):11433–42. doi: 10.1021/acs.joc.2c00942 (PMC9447287; doi:10.1021/acs.joc.2c00942)
Supplement: Supplementary file 3 — jo2c00942_si_003.zip [file jo2c00942_si_003.zip › geometries/mol8_opti.xyz]

130
title
C3       0.419970353   -2.536508483   -0.393732346
C3       1.652367244   -3.412330776   -0.109060733
C3       0.873517425   -1.054704106   -0.570505667
C3      -0.542971591   -2.975586447   -1.502311086
C3       2.231090000   -3.184500000    1.325410000
C3       1.680242230   -4.905474200   -0.389014910
C3      -0.349464942   -0.035986837   -0.750642235
C3       2.207513035   -0.697102011    0.227249510
C3      -1.843903115   -2.159741525   -1.403165813
C3       3.166557723   -4.490918671    1.496146426
C3       2.799950148   -1.700815716    1.295105229
C3       1.113771133   -3.181486744    2.434403714
C3       3.096285663   -5.180378100    0.103127781
C3      -1.759296438   -0.763162549   -0.705996318
C3      -0.262201230    0.687780876   -2.139022466
C3      -0.303755360    1.046137852    0.368785182
C3       2.905302526   -5.564186223    2.643426417
C3      -2.975827675    0.109337489   -1.124177234
C3      -1.466188008    1.569694937   -2.534510671
C3       3.430569554   -5.209357012    4.051045925
C3      -2.809263466    0.817995964   -2.487205376
H       -1.939118214   -0.989299283    0.356701015
O        4.254738219   -1.698374089    1.244144707
C8       6.462864782   -0.291358489    7.396376916
C3       6.854924643   -1.550376131    6.625485700
N9       5.744398367    0.624756999    6.761452284
O2       6.891034272   -0.050193167    8.554294731
C3       6.576809202   -1.524185415    5.098022526
C8       5.286564031    0.570273918    5.517995169
N9       5.601567150   -0.407976639    4.659493166
O2       4.572258342    1.541399162    5.162054305
C8       5.080713329   -1.196134084    2.214939163
O2       6.309281167   -1.142087451    1.958940638
C3       4.573114477   -0.685386697    3.549349868
C3       3.142278743   -7.091164002    2.407443806
C3       4.562972726   -7.703616690    2.271327307
C3       5.755511063   -6.874039706    1.766420193
O        6.375283943   -6.193763436    2.873259717
C8       7.429032478   -5.366516565    2.656801279
C3       7.491343367   -4.065768031    3.424887800
O2       8.115911240   -5.479524727    1.608886009
C8       6.294518816   -3.911561374    7.616227707
C3       5.825772796   -2.737868170    6.751503349
N9       7.017132363   -4.860212848    7.030446505
O2       5.952614659   -4.037847787    8.820220680
C3       5.956281736   -2.930508751    5.228625634
C8       7.359641230   -4.933549157    5.749165165
N9       6.905699545   -4.065708651    4.838465350
O2       8.178881644   -5.834136329    5.435100928
H        1.295360029   -1.135398309   -1.584504996
H        2.367058435   -3.056858656   -0.876731365
H       -0.240740340   -2.615497912    0.466707164
O       -2.845739190   -0.109641862   -3.598825165
C8      -3.965538349   -0.801312445   -3.953383180
N5      -2.493834000   -2.417322254   -5.345543707
O2      -5.089831746   -0.462751169   -3.511777353
C3      -3.835627820   -2.136971012   -4.663673998
C6      -1.754383013   -1.560630882   -6.265038906
C6      -0.692451097   -2.256269242   -6.844523978
C6      -0.706882521   -3.555544219   -6.364811898
C6      -1.771306809   -3.679946115   -5.470240190
C6       0.123204449   -4.644755351   -6.665918148
C6      -0.134751600   -5.877075655   -6.047553997
C6      -1.200842244   -6.008738388   -5.144047906
C6      -2.025805433   -4.911017670   -4.850339181
C6      -1.994529991   -0.224040180   -6.610953528
C6      -1.143525959    0.408041241   -7.528074408
C6      -0.072003935   -0.293661192   -8.101928391
C6       0.159581562   -1.636083422   -7.768368599
H        7.487663191   -1.472989654    4.489731781
H        5.013569031   -3.057198900    4.707202608
C3       8.332146589   -1.881091051    7.004827390
C3       4.383190969   -2.346759841    7.180871618
H       -0.787014628   -4.042699868   -1.419124417
H       -0.067855108   -2.838613886   -2.483035573
H        1.564262007   -5.144344104   -1.454401491
H        0.924651553   -5.443943890    0.198906778
H        2.188465851    0.307353646    0.660115813
H        3.013910208   -0.563993320   -0.507705417
H       -2.601109123   -2.756584852   -0.874354253
H       -2.198689907   -2.102732270   -2.426766100
H        4.205701698   -4.173626554    1.639737065
H        2.470056582   -1.191534204    2.205206311
H        0.404825373   -4.008601135    2.323049107
H        0.496242006   -2.275220181    2.450461134
H        1.524503785   -3.172913888    3.441429793
H        3.844658562   -4.729590423   -0.567722585
H        3.332188035   -6.240146095   -0.000528104
H       -0.176339355   -0.064462727   -2.935350949
H        0.651159037    1.294228232   -2.193778189
H        0.537573024    1.736522850    0.238321459
H       -0.230856132    0.577976747    1.357884088
H       -1.182586366    1.695757786    0.392157622
H        1.818215119   -5.604054834    2.780204916
H       -3.154362053    0.883182152   -0.368412289
H       -3.897723145   -0.484433704   -1.118095326
H       -1.311620251    1.963348979   -3.547290244
H       -1.512506202    2.439312690   -1.868562932
H        4.514313494   -5.279322871    4.093988878
H        3.032246725   -5.891332223    4.813219042
H        3.141068607   -4.213066700    4.374687613
H       -3.612738698    1.558108705   -2.612432954
H        5.482590718    1.440741535    7.314181126
H        4.069687924    0.236072214    3.231950500
H        3.795749372   -1.339505940    3.955320918
H        2.509324356   -7.442516562    1.583399156
H        2.671248492   -7.646743089    3.232251817
H        4.460184416   -8.556764687    1.592439137
H        4.862719764   -8.145552970    3.229767300
H        5.477784658   -6.182779085    0.967241500
H        6.491744053   -7.569308445    1.340677280
H        6.938554176   -3.370518744    2.793692937
H        8.534527811   -3.731738544    3.471075229
H        7.357399984   -5.603038157    7.641171503
H       -4.618247122   -2.198485491   -5.426104714
H       -4.032303669   -2.910074652   -3.914690651
H        0.942212896   -4.546198727   -7.372075166
H        0.493894426   -6.735267412   -6.271466294
H       -1.391230079   -6.968476047   -4.671996688
H       -2.846617690   -5.016033491   -4.150330102
H       -2.831226249    0.320666399   -6.189893000
H       -1.318747429    1.445174206   -7.798427155
H        0.577992704    0.204029043   -8.815563182
H        0.980893839   -2.180142333   -8.224117092
H        8.766873635   -2.663681634    6.374894132
H        8.421388525   -2.191529359    8.054976537
H        8.966560571   -0.997938766    6.860457108
H        3.719406681   -3.218439000    7.108913319
H        3.939681223   -1.564541600    6.556387516
H        4.365209283   -1.986922271    8.215264082
